# Supplementary material for: Investigating the Causal Association Between Helicobacter pylori Infection and Diabetic Nephropathy: A Two-Sample Mendelian Randomization Study
Source: Int J Endocrinol. 2025 Dec 4;2025:3387412. doi: 10.1155/ije/3387412 (PMC12698263; doi:10.1155/ije/3387412)
Supplement: Supporting Information 1 — Table S1: Details of SNPs after matching and their effects on exposure and outcomes. This table includes detailed information for each instrumental variable, including their F-statistics (mean, range, and minimum value) to confirm instrument strength. [file 3387412.f1.xlsx]

## Sheet: Table S1
Table S1. Details of SNPs After Matching and Their Effects on Exposure and Outcomes
chr.exposure	pos.exposure	beta.exposure	se.exposure	pval.exposure	samplesize.exposure	id.exposure	SNP	effect_allele.exposure	other_allele.exposure	eaf.exposure	exposure	mr_keep.exposure	pval_origin.exposure	data_source.exposure	r2	F
7	2981123	-0.488144	0.106857	4.91972e-06	1571	ebi-a-GCST90006916	rs10246445	C	A	0.028197	Helicobacter pylori VacA antibody levels	TRUE	reported	igd	0.0131094	20.8419
12	20062085	0.428278	0.0905091	2.22454e-06	1571	ebi-a-GCST90006916	rs11044935	T	A	0.039367	Helicobacter pylori VacA antibody levels	TRUE	reported	igd	0.0140522	22.3622
1	217309978	0.373402	0.075648	7.97223e-07	1571	ebi-a-GCST90006916	rs113063793	T	A	0.056242	Helicobacter pylori VacA antibody levels	TRUE	reported	igd	0.0152721	24.3335
3	94372336	0.413478	0.0845187	9.97401e-07	1571	ebi-a-GCST90006916	rs113845906	A	G	0.045066	Helicobacter pylori VacA antibody levels	TRUE	reported	igd	0.0150057	23.9026
10	90083333	0.640222	0.138755	3.94903e-06	1571	ebi-a-GCST90006916	rs117077218	T	C	0.016656	Helicobacter pylori VacA antibody levels	TRUE	reported	igd	0.0133703	21.2623
22	48595971	-0.173609	0.0367088	2.25237e-06	1571	ebi-a-GCST90006916	rs133537	C	T	0.615079	Helicobacter pylori VacA antibody levels	TRUE	reported	igd	0.0140375	22.3383
12	28900048	0.63085	0.137457	4.44427e-06	1571	ebi-a-GCST90006916	rs78230473	G	A	0.016883	Helicobacter pylori VacA antibody levels	TRUE	reported	igd	0.01323	21.0361
5	124624902	-0.266111	0.0511414	1.95637e-07	1571	ebi-a-GCST90006916	rs1530121	C	T	0.86313	Helicobacter pylori VacA antibody levels	TRUE	reported	igd	0.0169427	27.0413
6	32434141	0.887411	0.173802	3.29276e-07	1571	ebi-a-GCST90006916	rs372744619	G	A	0.010519	Helicobacter pylori VacA antibody levels	TRUE	reported	igd	0.0163236	26.0368
10	129150690	0.68347	0.147207	3.43534e-06	1571	ebi-a-GCST90006916	rs59104649	T	A	0.014016	Helicobacter pylori VacA antibody levels	TRUE	reported	igd	0.0135359	21.5292
9	110365310	0.18107	0.0380994	2.00845e-06	1571	ebi-a-GCST90006916	rs7019543	T	G	0.320078	Helicobacter pylori VacA antibody levels	TRUE	reported	igd	0.0141736	22.5582
1	9453174	0.752792	0.164377	4.65715e-06	1571	ebi-a-GCST90006916	rs72645538	G	A	0.011992	Helicobacter pylori VacA antibody levels	TRUE	reported	igd	0.0131744	20.9467
16	1332341	0.236088	0.0500401	2.38199e-06	1571	ebi-a-GCST90006916	rs73500239	C	G	0.144805	Helicobacter pylori VacA antibody levels	TRUE	reported	igd	0.0139709	22.231
7	32049959	0.264227	0.0538191	9.12935e-07	1571	ebi-a-GCST90006916	rs77497849	G	A	0.119223	Helicobacter pylori VacA antibody levels	TRUE	reported	igd	0.015111	24.0729
22	20034187	0.507461	0.10223	6.90876e-07	1571	ebi-a-GCST90006916	rs9606224	T	C	0.029841	Helicobacter pylori VacA antibody levels	TRUE	reported	igd	0.0154424	24.6091
3	152849257	0.272084	0.0573847	2.12236e-06	2251	ebi-a-GCST90006915	rs9289888	T	C	0.066303	|| id:ebi-a-GCST90006915	TRUE	reported	igd	0.00988832	22.4609
4	4659633	-0.158009	0.0331663	1.89657e-06	2251	ebi-a-GCST90006915	rs4689912	C	T	0.267281	|| id:ebi-a-GCST90006915	TRUE	reported	igd	0.00998245	22.6769
6	23380648	0.340169	0.0613821	2.99316e-08	2251	ebi-a-GCST90006915	rs71569678	C	A	0.060345	|| id:ebi-a-GCST90006915	TRUE	reported	igd	0.01346	30.6846
8	68794331	0.374873	0.0802966	3.03242e-06	2251	ebi-a-GCST90006915	rs75477465	A	G	0.034029	|| id:ebi-a-GCST90006915	TRUE	reported	igd	0.00958989	21.7765
12	4003258	-0.358847	0.0702596	3.26543e-07	2251	ebi-a-GCST90006915	rs61907106	A	G	0.048196	|| id:ebi-a-GCST90006915	TRUE	reported	igd	0.0114559	26.0628
12	129244638	0.206073	0.0393175	1.59496e-07	2251	ebi-a-GCST90006915	rs12820262	A	G	0.177117	|| id:ebi-a-GCST90006915	TRUE	reported	igd	0.0120567	27.4463
14	80136052	0.191768	0.0407276	2.49482e-06	2251	ebi-a-GCST90006915	rs60386004	T	A	0.158161	|| id:ebi-a-GCST90006915	TRUE	reported	igd	0.0097531	22.1508
17	76370080	0.434126	0.0926047	2.75962e-06	2251	ebi-a-GCST90006915	rs143570118	T	C	0.029208	|| id:ebi-a-GCST90006915	TRUE	reported	igd	0.00966875	21.9573
19	8188056	0.402018	0.0828335	1.21409e-06	2251	ebi-a-GCST90006915	rs117994655	A	G	0.032509	|| id:ebi-a-GCST90006915	TRUE	reported	igd	0.0103558	23.5338
22	26543287	-0.142202	0.0306515	3.49551e-06	2251	ebi-a-GCST90006915	rs134748	T	G	0.653005	|| id:ebi-a-GCST90006915	TRUE	reported	igd	0.00947108	21.5041
2	41824828	-0.127607	0.0277813	4.36395e-06	2640	ebi-a-GCST90006914	rs1156822	T	A	0.543158	Helicobacter pylori OMP antibody levels	TRUE	reported	igd	0.00792835	21.0821
8	101374808	0.417806	0.0913422	4.78344e-06	2640	ebi-a-GCST90006914	rs116944686	A	G	0.023319	Helicobacter pylori OMP antibody levels	TRUE	reported	igd	0.00786275	20.9063
2	24042805	-0.572525	0.124655	4.3718e-06	2640	ebi-a-GCST90006914	rs143477841	A	G	0.012119	Helicobacter pylori OMP antibody levels	TRUE	reported	igd	0.00792701	21.0785
20	59326926	0.376964	0.0761458	7.40048e-07	2640	ebi-a-GCST90006914	rs1892331	G	A	0.032321	Helicobacter pylori OMP antibody levels	TRUE	reported	igd	0.00919795	24.4894
6	32652278	0.181489	0.0293752	6.47978e-10	2640	ebi-a-GCST90006914	rs3104361	C	T	0.581879	Helicobacter pylori OMP antibody levels	TRUE	reported	igd	0.0142528	38.1426
2	2672878	-0.146339	0.0316679	3.81812e-06	2640	ebi-a-GCST90006914	rs55862931	C	G	0.258412	Helicobacter pylori OMP antibody levels	TRUE	reported	igd	0.00802378	21.3379
8	41935809	-0.277296	0.0563277	8.52707e-07	2640	ebi-a-GCST90006914	rs12550507	A	G	0.064465	Helicobacter pylori OMP antibody levels	TRUE	reported	igd	0.00909642	24.2166
1	158678095	-0.133184	0.0280688	2.08593e-06	2640	ebi-a-GCST90006914	rs703135	A	G	0.417825	Helicobacter pylori OMP antibody levels	TRUE	reported	igd	0.00845599	22.4971
14	65353011	0.229272	0.0498505	4.24141e-06	2640	ebi-a-GCST90006914	rs8019346	A	G	0.08492	Helicobacter pylori OMP antibody levels	TRUE	reported	igd	0.00794865	21.1365
6	32766026	0.195698	0.0364829	8.13523e-08	2640	ebi-a-GCST90006914	rs9276733	G	A	0.229896	Helicobacter pylori OMP antibody levels	TRUE	reported	igd	0.0107816	28.7518
1	32162810	0.315775	0.0672338	2.74183e-06	4683	ieu-b-4905	rs41263973	A	G	0.033534	|| id:ieu-b-4905	TRUE	reported	igd	0.0046883	22.0493
2	20244954	-0.105911	0.0230674	4.55229e-06	4683	ieu-b-4905	rs2169557	T	C	0.48846	|| id:ieu-b-4905	TRUE	reported	igd	0.00448136	21.0717
4	62125618	0.18787	0.0401253	2.94307e-06	4683	ieu-b-4905	rs77516628	T	A	0.088953	|| id:ieu-b-4905	TRUE	reported	igd	0.00465936	21.9125
4	170153219	-0.229692	0.0481386	1.90042e-06	4683	ieu-b-4905	rs72708546	A	G	0.059115	|| id:ieu-b-4905	TRUE	reported	igd	0.0048381	22.7572
6	32672903	-0.175163	0.0342852	3.40432e-07	4683	ieu-b-4905	rs35030589	A	G	0.13205	|| id:ieu-b-4905	TRUE	reported	igd	0.00554285	26.0907
6	166062930	0.405025	0.0865994	3.01655e-06	4683	ieu-b-4905	rs117912702	A	G	0.019949	|| id:ieu-b-4905	TRUE	reported	igd	0.00464928	21.8649
11	86585900	0.212576	0.0440791	1.47479e-06	4683	ieu-b-4905	rs73512476	T	G	0.076735	|| id:ieu-b-4905	TRUE	reported	igd	0.00494182	23.2476
13	30440740	-0.396711	0.0846646	2.89208e-06	4683	ieu-b-4905	rs17502937	T	G	0.020036	|| id:ieu-b-4905	TRUE	reported	igd	0.00466648	21.9462
14	34457396	-0.17464	0.038012	4.48818e-06	4683	ieu-b-4905	rs74045808	T	C	0.10756	|| id:ieu-b-4905	TRUE	reported	igd	0.00448713	21.0989
15	83512621	0.31781	0.0685235	3.64158e-06	4683	ieu-b-4905	rs78825412	A	C	0.032426	|| id:ieu-b-4905	TRUE	reported	igd	0.00457237	21.5016
15	96674267	-0.128595	0.0265143	1.28591e-06	4683	ieu-b-4905	rs12591869	A	C	0.26981	|| id:ieu-b-4905	TRUE	reported	igd	0.0049979	23.5127
15	75411120	0.29919	0.0647964	4.01976e-06	4683	ieu-b-4905	rs55871438	C	T	0.039419	|| id:ieu-b-4905	TRUE	reported	igd	0.00453206	21.3111
6	107139657	0.134138	0.0281607	1.90445e-06	2716	ebi-a-GCST90006913	rs3104037	T	C	0.613619	|| id:ebi-a-GCST90006913	TRUE	reported	igd	0.00828465	22.6724
10	128939945	0.152271	0.0322746	2.38199e-06	2716	ebi-a-GCST90006913	rs61680606	C	A	0.225838	|| id:ebi-a-GCST90006913	TRUE	reported	igd	0.00812902	22.243
10	130790371	-0.133798	0.0276583	1.3145e-06	2716	ebi-a-GCST90006913	rs7099832	C	G	0.4356	|| id:ebi-a-GCST90006913	TRUE	reported	igd	0.00854265	23.3845
13	66889675	0.54338	0.115856	2.73036e-06	2716	ebi-a-GCST90006913	rs117341694	A	G	0.013029	|| id:ebi-a-GCST90006913	TRUE	reported	igd	0.0080341	21.9811
18	71479072	-0.155199	0.0330617	2.67621e-06	2716	ebi-a-GCST90006913	rs1367344	C	T	0.223984	|| id:ebi-a-GCST90006913	TRUE	reported	igd	0.00804801	22.0195
2	157083346	-0.771796	0.156854	8.63376e-07	1558	ebi-a-GCST90006912	rs190890483	A	G	0.012211	|| id:ebi-a-GCST90006912	TRUE	reported	igd	0.015302	24.18
2	58133048	-0.433914	0.0938646	3.7866e-06	1558	ebi-a-GCST90006912	rs72808426	T	C	0.035007	|| id:ebi-a-GCST90006912	TRUE	reported	igd	0.0135307	21.3425
2	16452055	0.776521	0.168076	3.83654e-06	1558	ebi-a-GCST90006912	rs58679787	T	C	0.01117	|| id:ebi-a-GCST90006912	TRUE	reported	igd	0.0135151	21.3175
6	80607062	-0.174703	0.036546	1.74985e-06	1558	ebi-a-GCST90006912	rs343686	C	A	0.620724	|| id:ebi-a-GCST90006912	TRUE	reported	igd	0.0144554	22.8225
6	26335346	0.170902	0.0360891	2.18464e-06	1558	ebi-a-GCST90006912	rs6456714	G	C	0.631631	|| id:ebi-a-GCST90006912	TRUE	reported	igd	0.0141895	22.3967
7	148264987	-0.555536	0.10878	3.27341e-07	1558	ebi-a-GCST90006912	rs77162569	T	C	0.025229	|| id:ebi-a-GCST90006912	TRUE	reported	igd	0.0164645	26.0476
13	46749781	-0.394124	0.0851199	3.65275e-06	1558	ebi-a-GCST90006912	rs17647677	C	T	0.041284	|| id:ebi-a-GCST90006912	TRUE	reported	igd	0.0135738	21.4114
14	33095049	-0.197935	0.0421097	2.59591e-06	1558	ebi-a-GCST90006912	rs927062	G	A	0.213718	|| id:ebi-a-GCST90006912	TRUE	reported	igd	0.0139829	22.066
16	25837192	-0.839947	0.175759	1.76202e-06	1558	ebi-a-GCST90006912	rs147016571	G	A	0.010184	|| id:ebi-a-GCST90006912	TRUE	reported	igd	0.0144471	22.8092
1	181820561	-0.223345	0.0475812	2.67942e-06	985	ebi-a-GCST90006911	rs116421363	C	A	0.363202	|| id:ebi-a-GCST90006911	TRUE	reported	igd	0.0218795	21.9887
3	25908239	0.743256	0.156416	2.01614e-06	985	ebi-a-GCST90006911	rs75170215	C	T	0.02057	|| id:ebi-a-GCST90006911	TRUE	reported	igd	0.0224097	22.5337
4	159123611	0.235842	0.0512963	4.27307e-06	985	ebi-a-GCST90006911	rs75740599	A	G	0.252886	|| id:ebi-a-GCST90006911	TRUE	reported	igd	0.0210093	21.0954
6	32561915	0.284762	0.0548049	2.03718e-07	985	ebi-a-GCST90006911	rs3998182	C	T	0.27555	|| id:ebi-a-GCST90006911	TRUE	reported	igd	0.0266775	26.9428
6	162760485	-0.392137	0.0852358	4.2125e-06	985	ebi-a-GCST90006911	rs571061419	A	G	0.074197	|| id:ebi-a-GCST90006911	TRUE	reported	igd	0.0210359	21.1227
8	15111565	-0.210266	0.0452734	3.41154e-06	985	ebi-a-GCST90006911	rs6530847	A	T	0.391211	|| id:ebi-a-GCST90006911	TRUE	reported	igd	0.0214293	21.5263
10	81319354	-0.384976	0.0840329	4.62189e-06	985	ebi-a-GCST90006911	rs4268452	T	C	0.071203	|| id:ebi-a-GCST90006911	TRUE	reported	igd	0.020863	20.9453
11	105212623	-0.583731	0.125147	3.09585e-06	985	ebi-a-GCST90006911	rs117827497	G	A	0.030462	|| id:ebi-a-GCST90006911	TRUE	reported	igd	0.0216103	21.7121
11	1606147	0.218333	0.0475038	4.30427e-06	985	ebi-a-GCST90006911	rs138363822	G	A	0.426282	|| id:ebi-a-GCST90006911	TRUE	reported	igd	0.0209957	21.0814
11	94351805	0.596789	0.129736	4.22474e-06	985	ebi-a-GCST90006911	rs117537486	C	G	0.03072	|| id:ebi-a-GCST90006911	TRUE	reported	igd	0.0210307	21.1173
12	98890443	-0.895407	0.194003	3.92292e-06	985	ebi-a-GCST90006911	rs149747348	C	G	0.013186	|| id:ebi-a-GCST90006911	TRUE	reported	igd	0.0211688	21.2589
13	102123887	0.233903	0.0491972	1.99031e-06	985	ebi-a-GCST90006911	rs56264437	A	G	0.603666	|| id:ebi-a-GCST90006911	TRUE	reported	igd	0.0224337	22.5584
15	90495509	0.437721	0.0864978	4.18177e-07	985	ebi-a-GCST90006911	rs11858369	G	A	0.068381	|| id:ebi-a-GCST90006911	TRUE	reported	igd	0.0253397	25.5565
16	46420007	-0.731511	0.158708	4.04287e-06	985	ebi-a-GCST90006911	rs553266653	C	A	0.033679	|| id:ebi-a-GCST90006911	TRUE	reported	igd	0.0211125	21.2012
16	10974221	-0.475295	0.101815	3.03837e-06	985	ebi-a-GCST90006911	rs118006294	C	T	0.050367	|| id:ebi-a-GCST90006911	TRUE	reported	igd	0.0216453	21.748
