# Supplementary material for: Investigating the Causal Association Between Helicobacter pylori Infection and Diabetic Nephropathy: A Two-Sample Mendelian Randomization Study
Source: Int J Endocrinol. 2025 Dec 4;2025:3387412. doi: 10.1155/ije/3387412 (PMC12698263; doi:10.1155/ije/3387412)
Supplement: Supporting Information 2 — Table S2: Mendelian randomization analysis results With FDR correction. This table shows the main forward-direction causal estimates for the effect of each H. pylori antibody level on diabetic nephropathy, with p values adjusted for multiple comparisons using the FDR method. [file 3387412.f2.xlsx]

## Sheet: Sheet1
Table S2. Mendelian randomization analysis results with FDR correction
Exposure	N.SNPs	Methods	OR (95% CI)	P	FDR
Anti-Helicobacter pylori IgG levels	12	IVW	0.96 ( 0.83 - 1.11 )	0.61	0.854
	12	MR-Egger	0.94 ( 0.64 - 1.37 )	0.74	0.9
	12	Weighted Median	0.88 ( 0.74 - 1.05 )	0.16	0.56
	12	Weighted Mode	0.85 ( 0.67 - 1.1 )	0.24	0.616
Helicobacter pylori GroEL antibody levels	3	IVW	1.03 ( 0.76 - 1.4 )	0.84	0.86
	3	MR-Egger	1.35 ( 0.63 - 2.89 )	0.58	0.9
	3	Weighted Median	1.18 ( 0.88 - 1.59 )	0.26	0.607
	3	Weighted Mode	1.2 ( 0.83 - 1.72 )	0.44	0.616
Helicobacter pylori OMP antibody levels	9	IVW	1.63 ( 0.91 - 2.93 )	0.1	0.35
	9	MR-Egger	0.79 ( 0.11 - 5.42 )	0.81	0.9
	9	Weighted Median	1 ( 0.81 - 1.25 )	0.99	0.99
	9	Weighted Mode	0.92 ( 0.75 - 1.12 )	0.42	0.616
Helicobacter pylori UREA antibody levels	10	IVW	0.95 ( 0.85 - 1.06 )	0.39	0.682
	10	MR-Egger	1.02 ( 0.74 - 1.4 )	0.9	0.9
	10	Weighted Median	0.95 ( 0.82 - 1.11 )	0.53	0.677
	10	Weighted Mode	0.95 ( 0.76 - 1.2 )	0.69	0.805
Helicobacter pylori VacA antibody levels	14	IVW	0.94 ( 0.87 - 1.02 )	0.15	0.35
	14	MR-Egger	0.86 ( 0.74 - 1.01 )	0.09	0.315
	14	Weighted Median	0.97 ( 0.87 - 1.08 )	0.58	0.677
	14	Weighted Mode	1 ( 0.84 - 1.2 )	0.99	0.99
Helicobacter pylori Catalase antibody levels	8	IVW	0.9 ( 0.82 - 0.99 )	0.03	0.21
	8	MR-Egger	0.79 ( 0.66 - 0.94 )	0.04	0.28
	8	Weighted Median	0.89 ( 0.78 - 1.02 )	0.1	0.56
	8	Weighted Mode	0.89 ( 0.76 - 1.05 )	0.2	0.616
Helicobacter pylori CagA antibody levels	10	IVW	0.99 ( 0.92 - 1.07 )	0.86	0.86
	10	MR-Egger	0.95 ( 0.82 - 1.11 )	0.56	0.9
	10	Weighted Median	0.96 ( 0.87 - 1.07 )	0.46	0.677
	10	Weighted Mode	0.93 ( 0.81 - 1.07 )	0.35	0.616
