# Supplementary material for: Investigating the Causal Association Between Helicobacter pylori Infection and Diabetic Nephropathy: A Two-Sample Mendelian Randomization Study
Source: Int J Endocrinol. 2025 Dec 4;2025:3387412. doi: 10.1155/ije/3387412 (PMC12698263; doi:10.1155/ije/3387412)
Supplement: Supporting Information 3 — Table S3: Results of the Steiger directionality test. This table shows the results of the Steiger filtering analysis used to infer the causal direction between H. pylori antibody levels and diabetic nephropathy. [file 3387412.f3.xlsx]

## Sheet: Sheet1
Table S3. The Steiger test for the causal association between H.pylori infection and DN risk
id.exposure	exposure	snp_r2.exposure	snp_r2.outcome	correct_causal_direction	steiger_pval
ebi-a-GCST90006911	Helicobacter pylori CagA antibody levels	0.226276	3.21884e-05	TRUE	1.2998e-57
ebi-a-GCST90006912	Helicobacter pylori Catalase antibody levels	0.116979	4.97598e-05	TRUE	7.15997e-43
ebi-a-GCST90006913	Helicobacter pylori GroEL antibody levels	0.0330755	2.9834e-05	TRUE	2.54865e-20
ebi-a-GCST90006914	Helicobacter pylori OMP antibody levels	0.0919997	0.001091	TRUE	2.28734e-46
ebi-a-GCST90006915	Helicobacter pylori UREA antibody levels	0.106368	4.48735e-05	TRUE	3.33354e-55
ebi-a-GCST90006916	Helicobacter pylori VacA antibody levels	0.205463	8.73257e-05	TRUE	8.25964e-80
ieu-b-4905	Anti-Helicobacter pylori IgG levels	0.0570412	6.42273e-05	TRUE	3.41818e-57
