# Supplementary material for: Investigating the Causal Association Between Helicobacter pylori Infection and Diabetic Nephropathy: A Two-Sample Mendelian Randomization Study
Source: Int J Endocrinol. 2025 Dec 4;2025:3387412. doi: 10.1155/ije/3387412 (PMC12698263; doi:10.1155/ije/3387412)
Supplement: Supporting Information 4 — Table S4: Heterogeneity and directional pleiotropy tests for the forward MR analysis. This table presents the detailed results of Cochran's Q statistic for heterogeneity and the MR-Egger intercept test for directional pleiotropy for the forward causal analysis. [file 3387412.f4.xlsx]

## Sheet: Sheet1
Table S4. Heterogeneity and directional pleiotropy tests for the forward MR analysis
Exposure	Heterogeneity		Pleiotropy
	Q statistic (IVW)	P value	MR-Egger Intercept	P value
Anti-Helicobacter pylori IgG levels	13.421	0.267	0.006	0.872
Helicobacter pylori GroEL antibody levels	4.042	0.132	-0.054	0.579
Helicobacter pylori OMP antibody levels	174.821	<0.001	0.151	0.462
Helicobacter pylori UREA antibody levels	8.858	0.451	-0.017	0.656
Helicobacter pylori VacA antibody levels	16.151	0.241	0.035	0.236
Helicobacter pylori Catalase antibody levels	5.995	0.54	0.047	0.141
Helicobacter pylori CagA antibody levels	6.847	0.653	0.019	0.564
