# Supplementary material for: Investigating the Causal Association Between Helicobacter pylori Infection and Diabetic Nephropathy: A Two-Sample Mendelian Randomization Study
Source: Int J Endocrinol. 2025 Dec 4;2025:3387412. doi: 10.1155/ije/3387412 (PMC12698263; doi:10.1155/ije/3387412)
Supplement: Supporting Information 5 — Table S5: MR-PRESSO outlier test results for the forward MR analysis. This table provides the detailed output of the MR-PRESSO analysis, including detected outliers and corrected estimates, for the forward causal analysis. [file 3387412.f5.xlsx]

## Sheet: Sheet1
Table S5. MR-PRESSO outlier test results for the forward MR analysis
Exposure	Raw		Outlier corrected		Global P	Number of outliers	Distortion P
	OR (CI%)	P	OR (CI%)	P
Anti-Helicobacter pylori IgG levels	0.96 ( 0.83 - 1.11 )	0.62	NA	NA	0.283	0	NA
Helicobacter pylori GroEL antibody levels	0.95 ( 0.73 - 1.25 )	0.75	NA	NA	0.196	0	NA
Helicobacter pylori OMP antibody levels	1.57 ( 0.92 - 2.68 )	0.13	1.04 ( 1 – 1.08 )	0.12	<0.001	6	<0.001
Helicobacter pylori UREA antibody levels	0.95 ( 0.85 - 1.06 )	0.41	NA	NA	0.458	0	NA
Helicobacter pylori VacA antibody levels	0.94 ( 0.87 - 1.02 )	0.18	NA	NA	0.208	0	NA
Helicobacter pylori Catalase antibody levels	0.9 ( 0.82 - 0.98 )	0.05	NA	NA	0.597	0	NA
Helicobacter pylori CagA antibody levels	0.99 ( 0.93 - 1.06 )	0.84	NA	NA	0.633	0	NA
