# Supplementary material for: Investigating the Causal Association Between Helicobacter pylori Infection and Diabetic Nephropathy: A Two-Sample Mendelian Randomization Study
Source: Int J Endocrinol. 2025 Dec 4;2025:3387412. doi: 10.1155/ije/3387412 (PMC12698263; doi:10.1155/ije/3387412)
Supplement: Supporting Information 6 — Table S6: Results of PhenoScanner analysis for instrumental variables associated with H. pylori catalase antibody levels. This table lists the results from querying the PhenoScanner database to check for potential pleiotropic associations of the genetic instruments for catalase antibody levels with other traits. [file 3387412.f6.xlsx]

## Sheet: Sheet 1
Table S6. Information for SNPs associated with confounding factors
rsid	trait	chr	pos	p	OR or BETA	95% CI (TEXT)	MAPPED_GENE	PUBMEDID	FIRST AUTHOR	JOURNAL	Sample	STUDY ACCESSION	STUDY
rs35030589	Clostridioides difficle infection	6	32705126	8e-06	0.1563	HLA-DQB1 - MTCO3P1	39436105	Cushing-Damm KC	mSphere	3,500 European ancestry cases, 674,323 European ancestry controls	3,500 European ancestry cases, 674,323 European ancestry controls	GCST90474667	Genetic insight into the relationship between inflammatory bowel disease and &lt;i&gt;Clostridioides difficile&lt;/i&gt; infection.
rs71569678	Helicobacter pylori UREA antibody levels	6	23380420	3e-08	0.34	RNU6-1060P - SPTLC1P2	33204752	Butler-Laporte G	Open Forum Infect Dis	2,251 White British ancestry individuals	2,251 White British ancestry individuals	GCST90006915	Genetic Determinants of Antibody-Mediated Immune Responses to Infectious Diseases Agents: A Genome-Wide and HLA Association Study.
rs3104361	Helicobacter pylori OMP antibody levels	6	32684501	7e-10	0.18	HLA-DQB1 - MTCO3P1	33204752	Butler-Laporte G	Open Forum Infect Dis	2,640 White British ancestry individuals	2,640 White British ancestry individuals	GCST90006914	Genetic Determinants of Antibody-Mediated Immune Responses to Infectious Diseases Agents: A Genome-Wide and HLA Association Study.
rs6456714	Insomnia	6	26335118	5e-10	0.006	H3C9P - BTN3A2	35835914	Watanabe K	Nat Genet	593,724 European ancestry cases, 1,771,286 European ancestry controls	593,724 European ancestry cases, 1,771,286 European ancestry controls	GCST90131901	Genome-wide meta-analysis of insomnia prioritizes genes associated with metabolic and psychiatric pathways.
