# Supplementary material for: Investigating the Causal Association Between Helicobacter pylori Infection and Diabetic Nephropathy: A Two-Sample Mendelian Randomization Study
Source: Int J Endocrinol. 2025 Dec 4;2025:3387412. doi: 10.1155/ije/3387412 (PMC12698263; doi:10.1155/ije/3387412)
Supplement: Supporting Information 7 — Table S7: Bidirectional Mendelian randomization analysis results with FDR correction. This table presents the main findings from the reverse MR analysis, testing the causal effect of diabetic nephropathy (as the exposure) on H. pylori antibody levels (as the outcome). [file 3387412.f7.xlsx]

## Sheet: Sheet1
Table S7. Bi-directional Mendelian randomization analysis results with FDR correction
Outcome	N.SNPs	Methods	OR (95% CI)	P	FDR
Anti-Helicobacter pylori IgG levels	8	IVW	1.02 ( 0.91 - 1.15 )	0.7	0.822
	8	MR Egger	1.19 ( 0.95 - 1.49 )	0.19	0.327
	8	Weighted median	1.07 ( 0.97 - 1.19 )	0.18	0.311
	8	Weighted mode	1.1 ( 0.98 - 1.23 )	0.15	0.281
Helicobacter pylori CagA antibody levels	11	IVW	1.13 ( 0.94 - 1.37 )	0.19	0.31
	11	MR Egger	1.13 ( 0.72 - 1.77 )	0.6	0.745
	11	Weighted median	1.23 ( 1.01 - 1.51 )	0.04	0.154
	11	Weighted mode	1.37 ( 1.11 - 1.69 )	0.02	0.112
Helicobacter pylori Catalase antibody levels	12	IVW	1.11 ( 0.99 - 1.25 )	0.09	0.31
	12	MR Egger	0.94 ( 0.73 - 1.22 )	0.68	0.745
	12	Weighted median	1.01 ( 0.87 - 1.17 )	0.9	0.983
	12	Weighted mode	1.06 ( 0.93 - 1.21 )	0.41	0.483
Helicobacter pylori GroEL antibody levels	11	IVW	0.94 ( 0.85 - 1.04 )	0.22	0.31
	11	MR Egger	0.8 ( 0.65 - 0.99 )	0.07	0.249
	11	Weighted median	0.86 ( 0.77 - 0.96 )	0.01	0.038
	11	Weighted mode	0.9 ( 0.81 - 1 )	0.08	0.281
Helicobacter pylori OMP antibody levels	11	IVW	1.06 ( 0.97 - 1.15 )	0.18	0.31
	11	MR Egger	1.22 ( 1.02 - 1.46 )	0.06	0.249
	11	Weighted median	1.08 ( 0.97 - 1.2 )	0.15	0.311
	11	Weighted mode	1.08 ( 0.98 - 1.2 )	0.16	0.281
Helicobacter pylori UREA antibody levels	11	IVW	1 ( 0.89 - 1.11 )	0.97	0.968
	11	MR Egger	1.18 ( 0.94 - 1.48 )	0.18	0.327
	11	Weighted median	1 ( 0.88 - 1.14 )	0.98	0.983
	11	Weighted mode	1.07 ( 0.94 - 1.22 )	0.33	0.457
Helicobacter pylori VacA antibody levels	11	IVW	0.92 ( 0.83 - 1.02 )	0.13	0.31
	11	MR Egger	0.96 ( 0.76 - 1.21 )	0.75	0.745
	11	Weighted median	0.94 ( 0.83 - 1.07 )	0.36	0.499
	11	Weighted mode	0.96 ( 0.83 - 1.09 )	0.52	0.523
