# Supplementary material for: Investigating the Causal Association Between Helicobacter pylori Infection and Diabetic Nephropathy: A Two-Sample Mendelian Randomization Study
Source: Int J Endocrinol. 2025 Dec 4;2025:3387412. doi: 10.1155/ije/3387412 (PMC12698263; doi:10.1155/ije/3387412)
Supplement: Supporting Information 8 — Table S8: Heterogeneity and directional pleiotropy tests for the bidirectional MR analysis. This table presents the detailed results of Cochran's Q statistic and the MR-Egger intercept test for the reverse causal analysis. [file 3387412.f8.xlsx]

## Sheet: Sheet1
Table S8. Heterogeneity and directional pleiotropy tests for the bi-directional MR analysis
Outcome	Heterogeneity		Pleiotropy
	Q statistic (IVW)	P value	MR-Egger Intercept	P value
Helicobacter pylori CagA antibody levels	21.343	0.019	0	0.999
Helicobacter pylori Catalase antibody levels	14.757	0.194	0.054	0.206
Helicobacter pylori GroEL antibody levels	16.303	0.091	0.052	0.138
Helicobacter pylori OMP antibody levels	5.497	0.856	-0.048	0.121
Helicobacter pylori UREA antibody levels	15.924	0.102	-0.056	0.137
Helicobacter pylori VacA antibody levels	6.936	0.731	-0.014	0.711
Anti-Helicobacter pylori IgG levels	11.449	0.12	-0.052	0.192
