# Supplementary material for: Investigating the Causal Association Between Helicobacter pylori Infection and Diabetic Nephropathy: A Two-Sample Mendelian Randomization Study
Source: Int J Endocrinol. 2025 Dec 4;2025:3387412. doi: 10.1155/ije/3387412 (PMC12698263; doi:10.1155/ije/3387412)
Supplement: Supporting Information 9 — Table S9: MR-PRESSO outlier test results for the bidirectional MR analysis. This table provides the detailed output of the MR-PRESSO analysis for the reverse causal analysis. [file 3387412.f9.xlsx]

## Sheet: Sheet1
Table S9. MR-PRESSO outlier test results for the bi-directional MR analysis
Outcome	Raw		Outlier corrected		Global P	Number of outliers	Distortion P
	OR (CI%)	P	OR (CI%)	P
Anti-Helicobacter pylori IgG levels	1.02 ( 0.91 - 1.15 )	0.716	NA	NA	0.209	0	NA
Helicobacter pylori CagA antibody levels	1.13 ( 0.94 - 1.37 )	0.221	NA	NA	0.072	0	NA
Helicobacter pylori Catalase antibody levels	1.11 ( 0.99 - 1.25 )	0.114	NA	NA	0.24	0	NA
Helicobacter pylori GroEL antibody levels	0.94 ( 0.85 - 1.04 )	0.249	NA	NA	0.155	0	NA
Helicobacter pylori OMP antibody levels	1.06 ( 1 - 1.12 )	0.099	NA	NA	0.796	0	NA
Helicobacter pylori UREA antibody levels	1 ( 0.89 - 1.11 )	0.969	NA	NA	0.148	0	NA
Helicobacter pylori VacA antibody levels	0.92 ( 0.85 - 1.01 )	0.098	NA	NA	0.791	0	NA
